# Supplementary material for: Consistent inclusion of continuum solvation in energy decomposition analysis: theory and application to molecular CO2 reduction catalysts
Source: Chem Sci. 2020 Nov 27;12(4):1398–414. doi: 10.1039/d0sc05327a (PMC8179122; doi:10.1039/d0sc05327a)
Supplement: SC-012-D0SC05327A-s002 [file SC-012-D0SC05327A-s002.xyz]

88
symmetry c1
C        1.387400000     -0.510450000      2.232060000
O        1.082050000      0.423100000      2.972540000
O        2.166510000     -1.452680000      2.321660000
Fe       0.348090000     -0.248540000      0.457450000
C        2.903710000     -0.397300000     -1.155020000
C        3.941230000     -1.315740000     -1.552910000
C        3.541480000     -2.548680000     -1.141860000
C        2.235110000     -2.384470000     -0.548730000
N        1.867030000     -1.066030000     -0.569670000
C        1.454260000     -3.435070000     -0.064520000
C        0.123490000     -3.257700000      0.333400000
C       -0.795710000     -4.350720000      0.561160000
C       -1.979730000     -3.793930000      0.923270000
C       -1.767080000     -2.367310000      0.953100000
N       -0.489910000     -2.060470000      0.563690000
C       -2.697360000     -1.456700000      1.425090000
C       -2.470670000     -0.093620000      1.566530000
C       -3.378530000      0.803910000      2.228420000
C       -2.778920000      2.024760000      2.230790000
C       -1.523270000      1.872400000      1.532980000
N       -1.349990000      0.571180000      1.151940000
C       -0.637640000      2.923870000      1.257960000
C        0.528960000      2.764690000      0.506420000
C        1.344740000      3.865520000      0.033720000
C        2.335810000      3.324040000     -0.718200000
C        2.141390000      1.893850000     -0.684820000
N        1.033480000      1.574850000      0.050940000
C        3.012530000      0.983300000     -1.264470000
C       -0.981290000      4.290140000      1.751790000
C        2.049440000     -4.792120000      0.123750000
C        2.297720000     -5.646380000     -0.949810000
C        2.803900000     -6.932600000     -0.758140000
C        3.057660000     -7.362380000      0.544580000
C        2.829960000     -6.529640000      1.636500000
C        2.327190000     -5.224670000      1.455500000
C       -2.072050000      4.995890000      1.226960000
C       -2.394030000      6.266200000      1.701570000
C       -1.630010000      6.851990000      2.711120000
C       -0.538500000      6.161800000      3.238490000
C       -0.215420000      4.892790000      2.759130000
H        3.886860000      1.381480000     -1.782650000
H       -3.658310000     -1.846410000      1.766430000
H        4.865430000     -1.033780000     -2.054870000
H        4.064990000     -3.496650000     -1.242620000
H       -0.547960000     -5.402890000      0.440900000
H       -2.916440000     -4.289120000      1.173550000
H       -4.340140000      0.519670000      2.652480000
H       -3.152370000      2.950320000      2.661680000
H        1.157170000      4.916760000      0.239820000
H        3.139420000      3.831480000     -1.249460000
H        2.070270000     -5.291390000     -1.958650000
H        2.988720000     -7.588190000     -1.611270000
H        3.048290000     -6.859620000      2.650820000
H       -2.669940000      4.541470000      0.433510000
H       -3.245410000      6.803110000      1.277340000
H        0.066540000      6.613150000      4.028050000
H        3.449160000     -8.368240000      0.719210000
H       -1.883200000      7.846610000      3.084500000
N        2.070590000     -4.363870000      2.499550000
H        1.833770000     -3.404600000      2.245140000
H        0.644270000      4.355610000      3.167710000
C        2.087580000     -4.591470000      3.897020000
O        2.917060000     -5.388820000      4.411440000
C        1.135820000     -3.814780000      4.634150000
C        0.003850000     -3.184820000      4.013050000
C        1.261720000     -3.623760000      6.054040000
C       -0.884450000     -2.420660000      4.728560000
C        0.389310000     -2.811050000      6.750920000
C       -0.707950000     -2.177760000      6.116900000
H       -0.180430000     -3.335810000      2.951810000
H        2.089620000     -4.110600000      6.574980000
H       -1.738810000     -1.978290000      4.203650000
H        0.541840000     -2.660560000      7.825530000
C       -1.634230000     -1.264310000      6.840670000
H       -2.680140000     -1.426600000      6.536540000
H       -1.570290000     -1.391940000      7.929870000
N       -1.371720000      0.189230000      6.581850000
C       -1.838700000      1.188040000      7.328050000
C       -0.702650000      0.721400000      5.505100000
C       -0.789390000      2.077230000      5.616040000
N       -1.503700000      2.348160000      6.761160000
H       -2.409450000      1.077660000      8.246810000
H       -0.405790000      2.862920000      4.972610000
H       -0.205830000      0.126570000      4.739260000
C       -1.845180000      3.674480000      7.254260000
H       -2.562340000      4.149940000      6.573600000
H       -2.290350000      3.584430000      8.250690000
H       -0.936120000      4.283940000      7.317500000
