# Supplementary material for: Consistent inclusion of continuum solvation in energy decomposition analysis: theory and application to molecular CO2 reduction catalysts
Source: Chem Sci. 2020 Nov 27;12(4):1398–414. doi: 10.1039/d0sc05327a (PMC8179122; doi:10.1039/d0sc05327a)
Supplement: SC-012-D0SC05327A-s003 [file SC-012-D0SC05327A-s003.xyz]

96
symmetry c1
C        1.581130000     -0.204610000      1.722510000
O        1.682580000      0.951960000      2.140630000
O        2.017330000     -1.269620000      2.172190000
Fe       0.480470000     -0.179780000      0.043950000
C        2.998120000     -0.381660000     -1.609320000
C        4.094150000     -1.283440000     -1.876440000
C        3.782320000     -2.459920000     -1.277040000
C        2.455060000     -2.300270000     -0.715910000
N        2.017670000     -1.017320000     -0.902360000
C        1.687130000     -3.321140000     -0.157630000
C        0.322590000     -3.166740000      0.135630000
C       -0.579070000     -4.260030000      0.392740000
C       -1.785100000     -3.708240000      0.703720000
C       -1.599930000     -2.281850000      0.674350000
N       -0.323430000     -1.976030000      0.274220000
C       -2.517920000     -1.362420000      1.165030000
C       -2.262470000     -0.004750000      1.303430000
C       -3.106730000      0.919070000      2.017330000
C       -2.477910000      2.124670000      1.982820000
C       -1.279090000      1.943420000      1.193810000
N       -1.147450000      0.633780000      0.829260000
C       -0.435700000      2.976750000      0.773250000
C        0.582380000      2.802580000     -0.167660000
C        1.334680000      3.887790000     -0.754930000
C        2.258580000      3.322700000     -1.575250000
C        2.097070000      1.894770000     -1.447390000
N        1.043640000      1.603440000     -0.628950000
C        3.005300000      0.965790000     -1.938480000
C       -0.583140000      4.318660000      1.402760000
C        2.338340000     -4.589900000      0.268890000
C        2.956640000     -5.471660000     -0.623980000
C        3.603270000     -6.618990000     -0.170840000
C        3.648530000     -6.893510000      1.194970000
C        3.031550000     -6.033510000      2.099850000
C        2.365200000     -4.893850000      1.648110000
C       -1.664360000      5.155030000      1.117210000
C       -1.795650000      6.396010000      1.735490000
C       -0.836610000      6.800590000      2.661750000
C        0.250320000      5.982760000      2.961890000
C        0.392970000      4.740470000      2.331210000
H        3.841280000      1.338780000     -2.532430000
H       -3.470180000     -1.743190000      1.538570000
H        4.995440000     -1.023480000     -2.428790000
H        4.380030000     -3.366780000     -1.242090000
H       -0.315070000     -5.314080000      0.339570000
H       -2.715180000     -4.213170000      0.959140000
H       -4.052300000      0.662490000      2.491590000
H       -2.807680000      3.063890000      2.419910000
H        1.160810000      4.944180000     -0.560660000
H        3.010350000      3.813480000     -2.190710000
H        2.913060000     -5.255360000     -1.693400000
H        4.072100000     -7.297780000     -0.885790000
H        3.058600000     -6.242150000      3.169540000
H       -2.407990000      4.819560000      0.390860000
H       -2.643380000      7.040840000      1.496690000
H        0.993410000      6.302510000      3.689000000
H        4.163240000     -7.784120000      1.560810000
H       -0.931770000      7.766050000      3.163250000
N        1.675460000     -4.056600000      2.571420000
H        1.738270000     -3.035130000      2.422160000
C        0.649950000     -4.550050000      3.305490000
O        0.366540000     -5.732340000      3.403140000
N        0.253440000     -2.279010000      4.411660000
C       -0.234470000     -1.081350000      4.079950000
C        1.285890000     -2.098520000      5.306190000
C        1.402890000     -0.758940000      5.508120000
N        0.438640000     -0.148020000      4.740800000
H       -1.048030000     -0.902440000      3.377960000
H        2.107580000     -0.177670000      6.100110000
H        1.846010000     -2.932510000      5.717730000
C        0.206880000      1.289340000      4.685670000
H        1.170820000      1.790420000      4.536120000
H       -0.448650000      1.510500000      3.836590000
H       -0.263030000      1.616650000      5.621620000
C       -0.291210000     -3.556490000      3.990610000
H       -1.105910000     -3.361620000      3.278160000
H       -0.720770000     -4.068130000      4.860630000
H        1.367940000      2.889020000      2.379960000
N        1.479840000      3.883900000      2.604570000
C        2.748590000      4.273170000      2.906300000
O        3.104130000      5.433970000      3.045920000
C        3.737670000      3.122930000      3.078120000
H        4.753690000      3.546300000      3.000380000
H        3.594810000      2.385140000      2.277040000
N        3.536280000      2.439970000      4.336460000
H        3.332730000      4.143650000      5.674190000
C        3.585960000      3.091040000      5.570810000
C        3.910490000      2.187630000      6.519080000
H        3.992390000      2.314790000      7.596060000
N        4.082660000      0.942920000      5.916330000
C        4.039680000      1.129470000      4.515100000
H        3.606810000      0.332590000      3.890530000
H        4.611340000     -1.073490000      6.034570000
C        4.881110000     -0.111630000      6.495450000
H        4.680820000     -0.178470000      7.573500000
H        5.962780000      0.052550000      6.339740000
