# Supplementary material for: Consistent inclusion of continuum solvation in energy decomposition analysis: theory and application to molecular CO2 reduction catalysts
Source: Chem Sci. 2020 Nov 27;12(4):1398–414. doi: 10.1039/d0sc05327a (PMC8179122; doi:10.1039/d0sc05327a)
Supplement: SC-012-D0SC05327A-s004 [file SC-012-D0SC05327A-s004.xyz]

70
symmetry c1
C        1.456610000     -0.182890000      1.849920000
O        1.524960000      0.940410000      2.370880000
O        1.862400000     -1.279220000      2.263520000
Fe       0.524010000     -0.152100000      0.058640000
C        3.045300000     -0.458960000     -1.620900000
C        4.055720000     -1.445840000     -1.970560000
C        3.672610000     -2.614440000     -1.410620000
C        2.385120000     -2.375700000     -0.768250000
N        2.037920000     -1.051940000     -0.893810000
C        1.622990000     -3.358220000     -0.175820000
C        0.277680000     -3.153550000      0.250520000
C       -0.608580000     -4.195590000      0.634470000
C       -1.818480000     -3.593700000      0.937270000
C       -1.628340000     -2.202150000      0.756490000
N       -0.351190000     -1.939060000      0.320660000
C       -2.574250000     -1.212020000      1.106710000
C       -2.321000000      0.134300000      1.104470000
C       -3.226590000      1.131280000      1.653550000
C       -2.585310000      2.319310000      1.589880000
C       -1.302960000      2.076810000      0.938850000
N       -1.160850000      0.736810000      0.670740000
C       -0.410720000      3.073880000      0.602190000
C        0.730030000      2.852870000     -0.220980000
C        1.520940000      3.887380000     -0.789370000
C        2.489410000      3.265760000     -1.559280000
C        2.281010000      1.872140000     -1.413790000
N        1.193340000      1.623550000     -0.610240000
C        3.148440000      0.875390000     -1.914830000
C       -0.578650000      4.434510000      1.186810000
C        2.201680000     -4.700930000      0.109470000
C        2.265680000     -5.712060000     -0.844520000
C        2.689540000     -7.005070000     -0.519980000
C        3.028030000     -7.280290000      0.802180000
C        2.980230000     -6.283890000      1.777810000
C        2.607010000     -4.965660000      1.448620000
C       -1.363450000      5.420480000      0.599170000
C       -1.481160000      6.699850000      1.155370000
C       -0.784190000      6.981800000      2.326750000
C        0.011850000      6.013890000      2.940730000
C        0.132810000      4.722010000      2.388490000
H        4.007040000      1.206010000     -2.503440000
H       -3.540420000     -1.552150000      1.486000000
H        4.951200000     -1.232680000     -2.553770000
H        4.176690000     -3.578510000     -1.443300000
H       -0.358860000     -5.254450000      0.659560000
H       -2.741530000     -4.063180000      1.276300000
H       -4.217280000      0.913820000      2.051790000
H       -2.936250000      3.297820000      1.912330000
H        1.358240000      4.953280000     -0.641560000
H        3.283220000      3.724500000     -2.148170000
H        1.949940000     -5.477910000     -1.865060000
H        2.729610000     -7.785400000     -1.282760000
H        3.259920000     -6.535660000      2.801590000
H       -1.896130000      5.172750000     -0.323370000
H       -2.106720000      7.457530000      0.679130000
H        0.529690000      6.261910000      3.868410000
H        3.333440000     -8.289700000      1.091060000
H       -0.857080000      7.973210000      2.782290000
N        2.648510000     -3.933740000      2.359380000
H        2.192610000     -3.045750000      2.095230000
H        0.943350000      2.823010000      2.532290000
N        0.889180000      3.744830000      2.972490000
C        1.671550000      3.942690000      4.160760000
H        1.054130000      4.015050000      5.075950000
H        2.352020000      3.090150000      4.280100000
H        2.287360000      4.857490000      4.108290000
C        2.621940000     -4.183700000      3.780080000
H        1.693850000     -4.686840000      4.114990000
H        3.471050000     -4.802320000      4.110140000
H        2.698390000     -3.222630000      4.305050000
