# Supplementary material for: Consistent inclusion of continuum solvation in energy decomposition analysis: theory and application to molecular CO2 reduction catalysts
Source: Chem Sci. 2020 Nov 27;12(4):1398–414. doi: 10.1039/d0sc05327a (PMC8179122; doi:10.1039/d0sc05327a)
Supplement: SC-012-D0SC05327A-s005 [file SC-012-D0SC05327A-s005.xyz]

62
      -3051.7274905780
C  3.03711  0.07301 -0.83947
C  4.18847 -0.78797 -0.70771
C  3.71962 -2.03258 -0.43632
C  2.26886 -1.95029 -0.45982
N  1.87334 -0.66558 -0.69549
C  1.42592 -3.04668 -0.31209
C  0.03217 -2.98999 -0.57325
C -0.81268 -4.13634 -0.69020
C -2.06992 -3.66720 -1.01064
C -1.97481 -2.25273 -1.05014
N -0.67867 -1.84649 -0.79191
C -3.06753 -1.38384 -1.19366
C -3.01037 -0.02154 -1.03585
C -4.16783  0.83599 -0.94607
C -3.71620  2.07126 -0.60862
C -2.26630  1.98940 -0.55545
N -1.85748  0.71213 -0.80963
C -1.43262  3.07760 -0.31925
C -0.02558  3.03006 -0.50649
C  0.82279  4.17904 -0.53657
C  2.09837  3.71941 -0.79531
C  2.00776  2.30701 -0.88058
N  0.69914  1.89437 -0.71757
C  3.10613  1.43745 -0.97026
C -2.01212  4.31328  0.27170
C  1.98137 -4.31430  0.23357
C  2.51607 -5.33603 -0.55573
C  3.01960 -6.50884  0.00824
C  2.98544 -6.66460  1.39475
C  2.45728 -5.66206  2.20425
C  1.95392 -4.48635  1.63369
C -2.52299  5.37794 -0.47531
C -3.05163  6.51439  0.13833
C -3.06669  6.58951  1.53181
C -2.56283  5.54270  2.29989
C -2.03507  4.40367  1.67979
Fe  0.00017  0.02522 -0.55295
C -0.02038 -0.07377  1.45053
O -0.49954  0.95169  1.96737
O  0.41837 -1.09058  2.01147
H  4.09688  1.88872 -1.06509
H -4.04895 -1.83586 -1.35707
H  5.22337 -0.45762 -0.79279
H  4.28626 -2.94561 -0.26347
H -0.48809 -5.16804 -0.56837
H -2.98150 -4.23852 -1.18377
H -5.19614  0.50939 -1.09865
H -4.29353  2.97803 -0.43825
H  0.48982  5.20659 -0.40226
H  3.01798  4.29554 -0.89413
H  2.53291 -5.19646 -1.63995
H  3.43390 -7.29349 -0.62822
H  3.37545 -7.57634  1.85409
H  2.42816 -5.77276  3.29043
H -2.50123  5.30206 -1.56572
H -3.44690  7.33383 -0.46554
H -3.47663  7.47200  2.02927
H -2.57244  5.58998  3.39099
O  1.45823 -3.54839  2.46204
H  1.13480 -2.73328  2.01146
O -1.56577  3.42009  2.47085
H -1.22550  2.63359  1.98801
