# Supplementary material for: Consistent inclusion of continuum solvation in energy decomposition analysis: theory and application to molecular CO2 reduction catalysts
Source: Chem Sci. 2020 Nov 27;12(4):1398–414. doi: 10.1039/d0sc05327a (PMC8179122; doi:10.1039/d0sc05327a)
Supplement: SC-012-D0SC05327A-s006 [file SC-012-D0SC05327A-s006.xyz]

84
      -3248.4942255160
C -0.04967 -0.01089  1.61365
O -0.37709  1.06710  2.11733
O  0.26865 -1.09502  2.10969
Fe -0.03167 -0.00006 -0.44690
C  2.99501 -0.24641 -0.78921
C  4.05340 -1.20513 -0.77499
C  3.47057 -2.42806 -0.58605
C  2.04819 -2.20117 -0.50684
N  1.76974 -0.87441 -0.62661
C  1.09251 -3.22389 -0.35080
C -0.28561 -3.01739 -0.54876
C -1.25580 -4.07924 -0.66073
C -2.47010 -3.48263 -0.86052
C -2.23914 -2.07302 -0.84974
N -0.89115 -1.80453 -0.66914
C -3.23883 -1.11705 -0.93152
C -3.05434  0.25160 -0.81330
C -4.11316  1.20978 -0.79813
C -3.53211  2.43116 -0.59394
C -2.11004  2.20391 -0.50686
N -1.83048  0.87829 -0.63644
C -1.15604  3.22539 -0.33604
C  0.22416  3.02050 -0.52205
C  1.19425  4.08311 -0.61981
C  2.41031  3.48784 -0.81401
C  2.17964  2.07824 -0.81316
N  0.83044  1.80816 -0.64393
C  3.18018  1.12298 -0.89500
C -1.64409  4.62941 -0.18060
C  1.58289 -4.62744 -0.19822
C  1.84422 -5.33392 -1.38256
C  2.30910 -6.64288 -1.39447
C  2.52990 -7.28955 -0.18518
C  2.28174 -6.62406  1.01105
C  1.81151 -5.30756  1.01789
C -1.90700  5.33749 -1.36363
C -2.36097  6.65030 -1.37335
C -2.56739  7.29982 -0.16305
C -2.31904  6.63213  1.03196
C -1.86233  5.31089  1.03667
H  4.20565  1.48171 -1.01283
H -4.26365 -1.47452 -1.05860
H  5.11093 -0.97066 -0.89070
H  3.95732 -3.39959 -0.52179
H -1.03305 -5.14346 -0.60820
H -3.44229 -3.95562 -0.99464
H -5.16977  0.97597 -0.92326
H -4.01930  3.40198 -0.52325
H  0.97037  5.14702 -0.56453
H  3.38294  3.96201 -0.94041
H  1.66731 -4.80911 -2.32341
H  2.49771 -7.15207 -2.34133
H  2.46931 -7.16986  1.93063
H -1.73864  4.81158 -2.30545
H -2.55077  7.16045 -2.31946
H -2.49488  7.18022  1.95247
H  2.89609 -8.31705 -0.15704
H -2.92284  8.33102 -0.13305
N  1.55621 -4.64591  2.35001
C  2.42346 -3.42716  2.51299
H  2.06189 -2.63932  1.84759
H  2.33478 -3.08963  3.55137
H  3.45815 -3.70640  2.28626
H -0.08213 -3.39333  1.81935
C  0.10995 -4.24822  2.47230
H -0.06960 -3.95216  3.51162
H -0.50973 -5.11149  2.20619
C  1.85767 -5.54985  3.50362
H  2.91578 -5.82910  3.49223
H  1.64252 -4.99236  4.42028
H  1.21566 -6.43537  3.46150
N -1.61616  4.64338  2.36692
C -1.88008  5.55844  3.52113
H -2.92813  5.87297  3.51741
H -1.67839  4.99561  4.43748
H -1.20921  6.42204  3.47114
H -3.55510  3.78319  2.35854
C -2.52429  3.45646  2.53398
H -2.40621  3.08518  3.55787
H -2.22436  2.67538  1.83157
C -0.18334  4.19381  2.48326
H  0.46474  5.01011  2.14659
H  0.00890  3.95845  3.53570
H -0.04118  3.29100  1.88308
