# Supplementary material for: Consistent inclusion of continuum solvation in energy decomposition analysis: theory and application to molecular CO2 reduction catalysts
Source: Chem Sci. 2020 Nov 27;12(4):1398–414. doi: 10.1039/d0sc05327a (PMC8179122; doi:10.1039/d0sc05327a)
Supplement: SC-012-D0SC05327A-s007 [file SC-012-D0SC05327A-s007.xyz]

62
      -3051.6963593280
Fe  0.01146  0.02187  0.09910
C  0.08299 -0.12542  2.17495
O -0.40289  0.89510  2.67482
O  0.56671 -1.14450  2.66916
C  3.04997  0.05572 -0.09343
C  4.20963 -0.81154 -0.06732
C  3.74630 -2.08242 -0.06602
C  2.29042 -2.00648 -0.09663
N  1.89052 -0.69433 -0.10327
C  1.46476 -3.12024 -0.11414
C  0.04430 -3.03522 -0.13938
C -0.82254 -4.16505 -0.22190
C -2.11362 -3.67419 -0.22034
C -2.00393 -2.26404 -0.14969
N -0.68299 -1.87460 -0.10564
C -3.10363 -1.38442 -0.12611
C -3.02433 -0.01738 -0.10613
C -4.18347  0.85047 -0.08880
C -3.71994  2.12121 -0.08615
C -2.26367  2.04556 -0.11002
N -1.86363  0.73265 -0.11125
C -1.43850  3.15990 -0.12702
C -0.01676  3.07513 -0.14577
C  0.85089  4.20457 -0.22571
C  2.14189  3.71333 -0.21856
C  2.03180  2.30357 -0.14426
N  0.70981  1.91405 -0.10602
C  3.13004  1.42328 -0.11432
C -2.05593  4.51848 -0.15245
C  2.08153 -4.47906 -0.12944
C  2.77488 -4.95256 -1.25009
C  3.35960 -6.21862 -1.26934
C  3.25172 -7.04870 -0.15252
C  2.55862 -6.60285  0.97563
C  1.98561 -5.33484  0.97842
C -2.74564  4.98571 -1.28063
C -3.32907  6.24962 -1.31222
C -3.22555  7.08826 -0.20113
C -2.53804  6.65052  0.93331
C -1.96489  5.38018  0.94859
H  4.12678  1.87089 -0.11913
H -4.09992 -1.83296 -0.13549
H  5.24295 -0.46574 -0.05289
H  4.32182 -3.00549 -0.04593
H -0.50080 -5.20274 -0.28001
H -3.04989 -4.22937 -0.27323
H -5.21703  0.50522 -0.07895
H -4.29542  3.04440 -0.06939
H  0.52982  5.24233 -0.28583
H  3.07838  4.26843 -0.26800
H  2.86095 -4.31179 -2.13101
H  3.89704 -6.56318 -2.15717
H  2.48149 -7.25751  1.84596
H  1.44646 -4.99287  1.86524
H -2.82716  4.33737 -2.15656
H -3.86473  6.60034 -2.19654
H -2.45624  7.30211  1.80774
H -1.43049  5.04622  1.84124
O  3.79853 -8.29457 -0.10865
H  4.24955 -8.49595 -0.93323
O -3.80851  8.31610 -0.27600
H -3.67547  8.80462  0.54106
