# Supplementary material for: Consistent inclusion of continuum solvation in energy decomposition analysis: theory and application to molecular CO2 reduction catalysts
Source: Chem Sci. 2020 Nov 27;12(4):1398–414. doi: 10.1039/d0sc05327a (PMC8179122; doi:10.1039/d0sc05327a)
Supplement: SC-012-D0SC05327A-s008 [file SC-012-D0SC05327A-s008.xyz]

66
      -4147.4256651970
C  2.95665  0.02757 -0.15634
C  4.11895 -0.83689 -0.12541
C  3.66066 -2.10956 -0.13671
C  2.20404 -2.03800 -0.18285
N  1.79935 -0.72829 -0.17602
C  1.37708 -3.15224 -0.22154
C -0.04431 -3.06799 -0.26033
C -0.90865 -4.19738 -0.36253
C -2.20187 -3.71207 -0.34270
C -2.09655 -2.30345 -0.24546
N -0.77538 -1.91122 -0.20816
C -3.20012 -1.42912 -0.18078
C -3.12572 -0.06307 -0.12212
C -4.28498  0.80686 -0.09561
C -3.82007  2.07711 -0.09106
C -2.36461  1.99849 -0.11537
N -1.96339  0.68624 -0.11862
C -1.54208  3.11063 -0.15918
C -0.12309  3.03276 -0.20819
C  0.73520  4.16955 -0.26284
C  2.03002  3.68631 -0.26488
C  1.92849  2.27372 -0.21593
N  0.60852  1.87573 -0.18991
C  3.02951  1.39610 -0.17831
C -2.16019  4.47097 -0.12431
C  1.98344 -4.51368 -0.18910
C  2.76207 -5.00437 -1.24602
C  3.32850 -6.27824 -1.19826
C  3.11468 -7.08945 -0.08646
C  2.32826 -6.62957  0.97277
C  1.77291 -5.35602  0.91550
C -2.50951  5.14952 -1.29717
C -3.08391  6.42108 -1.25230
C -3.31319  7.03148 -0.02196
C -2.96936  6.37412  1.16174
C -2.39782  5.10722  1.10360
Fe -0.08381 -0.02179  0.03430
C  0.04774 -0.22612  2.11231
O -0.27513  0.84312  2.64039
O  0.40126 -1.31177  2.57081
H  4.02416  1.84863 -0.17592
H -4.19377 -1.88357 -0.19521
H  5.15131 -0.48885 -0.09837
H  4.24376 -3.02806 -0.11756
H -0.58722 -5.23347 -0.44000
H -3.13520 -4.27325 -0.39657
H -5.31911  0.46282 -0.08960
H -4.39289  3.00250 -0.08250
H  0.40396  5.20606 -0.29134
H  2.96210  4.25104 -0.29715
H  2.92490 -4.37652 -2.12487
H  3.93452 -6.64843 -2.02680
H  2.15892 -7.26992  1.84126
H -2.33059  4.67250 -2.26375
H -3.35716  6.94456 -2.16963
H -3.15029  6.85561  2.12559
H  1.15652 -4.99620  1.74186
H -2.12744  4.58943  2.02667
S  3.89695 -8.70548  0.03030
O  2.88527 -9.59870  0.65320
O  5.09325 -8.50384  0.89341
S -4.05339  8.66984  0.07134
O -5.30893  8.49910  0.85036
O -3.05771  9.52138  0.77543
O  4.24874 -9.09469 -1.35988
O -4.29001  9.08968 -1.33371
