# Supplementary material for: Consistent inclusion of continuum solvation in energy decomposition analysis: theory and application to molecular CO2 reduction catalysts
Source: Chem Sci. 2020 Nov 27;12(4):1398–414. doi: 10.1039/d0sc05327a (PMC8179122; doi:10.1039/d0sc05327a)
Supplement: SC-012-D0SC05327A-s009 [file SC-012-D0SC05327A-s009.xyz]

84
      -3248.4803436430
C  3.03318  0.06337 -0.42676
C  4.18904 -0.77593 -0.35214
C  3.73466 -2.05955 -0.28111
C  2.28962 -1.99831 -0.34106
N  1.87654 -0.70073 -0.41790
C  1.44806 -3.12520 -0.30810
C  0.03885 -3.03480 -0.41202
C -0.82892 -4.17576 -0.56484
C -2.10291 -3.68995 -0.68933
C -2.00288 -2.27100 -0.61709
N -0.68368 -1.88054 -0.45308
C -3.09247 -1.41111 -0.67296
C -3.04147 -0.03317 -0.59999
C -4.20035  0.80400 -0.56630
C -3.75147  2.08505 -0.43619
C -2.30524  2.02449 -0.41991
N -1.88735  0.72937 -0.50988
C -1.46667  3.15039 -0.31107
C -0.05364  3.06211 -0.33785
C  0.82088  4.20560 -0.40866
C  2.10087  3.72251 -0.47050
C  1.99820  2.30275 -0.44106
N  0.67206  1.90825 -0.36608
C  3.08934  1.44248 -0.45940
C -2.07629  4.49557 -0.17826
C  2.05114 -4.47223 -0.16902
C  2.96080 -4.98622 -1.10859
C  3.52554 -6.24654 -0.96339
C  3.18360 -7.03931  0.13345
C  2.27637 -6.56462  1.07619
C  1.72531 -5.29552  0.91792
C -2.92901  5.03108 -1.15292
C -3.50447  6.29339 -1.01778
C -3.22291  7.05770  0.10998
C -2.37130  6.55577  1.09633
C -1.81133  5.29496  0.94742
Fe -0.01035  0.01295 -0.23915
C -0.03396 -0.11401  1.85906
O -0.67004  0.82764  2.33699
O  0.56572 -1.06607  2.35609
H  4.08170  1.89966 -0.48403
H -4.08078 -1.86832 -0.76719
H  5.21934 -0.42171 -0.34062
H  4.33018 -2.96448 -0.18847
H -0.50887 -5.21485 -0.59597
H -3.02947 -4.24611 -0.82819
H -5.22943  0.45010 -0.61928
H -4.35057  2.98831 -0.35105
H  0.50213  5.24528 -0.43160
H  3.03328  4.28183 -0.53963
H  3.22605 -4.38607 -1.98070
H  4.22248 -6.59447 -1.72705
H  1.98405 -7.14597  1.94782
H -3.14535  4.45035 -2.05120
H -4.15439  6.64973 -1.81391
H -2.13712  7.12526  1.99675
H  1.02296 -4.92986  1.66906
H -1.15429  4.91120  1.72984
N  3.81150 -8.39236  0.25870
N -3.81942  8.41643  0.30748
C  3.36233 -9.12471  1.48289
H  2.28009 -9.28151  1.43839
H  3.87310 -10.09295  1.50019
H  3.63594 -8.54986  2.37330
C  3.44297 -9.22735 -0.93342
H  3.82679 -8.75712 -1.84325
H  3.88738 -10.22212 -0.81486
H  2.35102 -9.29827 -0.98106
C  5.30383 -8.24727  0.33592
H  5.54585 -7.61817  1.19932
H  5.74632 -9.24325  0.45093
H  5.67510 -7.78142 -0.58115
C -2.72391  9.43418  0.44237
H -2.11310  9.20147  1.31910
H -2.10783  9.40212 -0.46270
H -3.17944 10.42380  0.56162
C -4.66362  8.41302  1.54886
H -5.44811  7.65779  1.43049
H -4.04011  8.17136  2.41450
H -5.10459  9.40830  1.67523
C -4.68985  8.83448 -0.83462
H -4.09392  8.87364 -1.75185
H -5.51935  8.12818 -0.93946
H -5.08345  9.83101 -0.60936
