# Supplementary material for: Consistent inclusion of continuum solvation in energy decomposition analysis: theory and application to molecular CO2 reduction catalysts
Source: Chem Sci. 2020 Nov 27;12(4):1398–414. doi: 10.1039/d0sc05327a (PMC8179122; doi:10.1039/d0sc05327a)
Supplement: SC-012-D0SC05327A-s010 [file SC-012-D0SC05327A-s010.xyz]

60
      -2901.3867925110
C  3.03130  0.04641 -0.06763
C  4.19070 -0.82126 -0.05251
C  3.72686 -2.09170 -0.06955
C  2.27065 -2.01444 -0.10022
N  1.87147 -0.70266 -0.08519
C  1.44337 -3.12718 -0.13458
C  0.02283 -3.04223 -0.15220
C -0.84560 -4.17012 -0.24433
C -2.13621 -3.67874 -0.22341
C -2.02483 -2.27009 -0.13414
N -0.70362 -1.88160 -0.09928
C -3.12405 -1.39097 -0.08641
C -3.04423 -0.02447 -0.05495
C -4.20269  0.84371 -0.02903
C -3.73874  2.11412 -0.03268
C -2.28241  2.03791 -0.06876
N -1.88283  0.72481 -0.06757
C -1.45603  3.15130 -0.09370
C -0.03413  3.06679 -0.11669
C  0.83410  4.19567 -0.19575
C  2.12476  3.70362 -0.18723
C  2.01358  2.29420 -0.11450
N  0.69145  1.90516 -0.08003
C  3.11144  1.41384 -0.08208
C -2.07353  4.50970 -0.12237
C  2.06095 -4.48489 -0.17991
C  2.77552 -4.91667 -1.30683
C  3.35910 -6.18298 -1.35068
C  3.23234 -7.05052 -0.26599
C  2.51870 -6.63939  0.86111
C  1.94164 -5.37089  0.90163
C -2.78769  4.95543 -1.24421
C -3.37130  6.22210 -1.27251
C -3.24468  7.07637 -0.17725
C -2.53131  6.65153  0.94484
C -1.95457  5.38246  0.96985
Fe -0.00801  0.01258  0.12612
C  0.07827 -0.14615  2.19508
O -0.37099  0.88544  2.70695
O  0.53774 -1.18219  2.67765
H  4.10831  1.86159 -0.08265
H -4.12050 -1.83960 -0.08948
H  5.22411 -0.47609 -0.03356
H  4.30284 -3.01464 -0.06252
H -0.52671 -5.20747 -0.31984
H -3.07305 -4.23299 -0.27491
H -5.23622  0.49886 -0.01063
H -4.31443  3.03706 -0.01346
H  0.51503  5.23405 -0.25486
H  3.06145  4.25852 -0.23436
H  2.87258 -4.24174 -2.16094
H  3.91243 -6.49489 -2.23994
H  3.68672 -8.04344 -0.29841
H  2.41544 -7.31015  1.71761
H  1.38480 -5.05210  1.78627
H -2.88460  4.29093 -2.10647
H -3.92469  6.54489 -2.15783
H -3.69906  8.06961 -0.19758
H -2.42821  7.31164  1.80958
H -1.39863  5.05284  1.85111
