# Supplementary material for: Consistent inclusion of continuum solvation in energy decomposition analysis: theory and application to molecular CO2 reduction catalysts
Source: Chem Sci. 2020 Nov 27;12(4):1398–414. doi: 10.1039/d0sc05327a (PMC8179122; doi:10.1039/d0sc05327a)
Supplement: SC-012-D0SC05327A-s011 [file SC-012-D0SC05327A-s011.xyz]

60
      -3892.6617398960
C  0.03348 -0.07972  2.20423
O -0.47808  0.93381  2.68389
O  0.54072 -1.08495  2.69796
Fe -0.00552  0.01058  0.10305
C  3.04421  0.04465 -0.08512
C  4.18878 -0.80791 -0.07952
C  3.71788 -2.09183 -0.08250
C  2.27874 -2.00543 -0.09388
N  1.87795 -0.70493 -0.08897
C  1.42612 -3.12711 -0.11018
C  0.02178 -3.03542 -0.11672
C -0.85654 -4.17938 -0.18292
C -2.13381 -3.69558 -0.16969
C -2.02912 -2.27135 -0.11350
N -0.69861 -1.88125 -0.08485
C -3.11564 -1.41407 -0.10055
C -3.05453 -0.02934 -0.08975
C -4.19885  0.82308 -0.08185
C -3.72790  2.10721 -0.08073
C -2.28882  2.02089 -0.09538
N -1.88793  0.72031 -0.09483
C -1.43520  3.14227 -0.10580
C -0.03083  3.05089 -0.11704
C  0.84722  4.19519 -0.17737
C  2.12477  3.71144 -0.16883
C  2.02065  2.28732 -0.11583
N  0.68988  1.89655 -0.09005
C  3.10655  1.42935 -0.09905
C -2.05095  4.49181 -0.12174
C  2.04398 -4.47517 -0.16364
C  2.71163 -4.92588 -1.30706
C  3.30485 -6.18302 -1.37822
C  3.22808 -7.04110 -0.28538
C  2.56544 -6.62963  0.86681
C  1.99015 -5.36235  0.91559
C -2.72443  4.97805 -1.24646
C -3.31378  6.23882 -1.27487
C -3.22790  7.06238 -0.15645
C -2.55961  6.61436  0.97897
C -1.98835  5.34465  0.98441
H  4.10080  1.88306 -0.10816
H -4.10949 -1.86867 -0.11027
H  5.22334 -0.46622 -0.07593
H  4.29654 -3.01374 -0.07271
H -0.53791 -5.21855 -0.24015
H -3.06941 -4.25250 -0.20912
H -5.23346  0.48156 -0.07730
H -4.30680  3.02887 -0.06678
H  0.52806  5.23456 -0.22861
H  3.06013  4.26888 -0.20641
F  1.38004 -5.01063  2.04135
F  2.49609 -7.44306  1.91289
F  3.78333 -8.24221 -0.34114
F  3.92979 -6.57440 -2.48139
F  2.79508 -4.14630 -2.37855
F -1.37256  4.95351  2.09411
F -2.48178  7.39519  2.04895
F -3.77958  8.26631 -0.17226
F -3.94459  6.66623 -2.36122
F -2.81743  4.23086 -2.33999
