# Supplementary material for: Consistent inclusion of continuum solvation in energy decomposition analysis: theory and application to molecular CO2 reduction catalysts
Source: Chem Sci. 2020 Nov 27;12(4):1398–414. doi: 10.1039/d0sc05327a (PMC8179122; doi:10.1039/d0sc05327a)
Supplement: SC-012-D0SC05327A-s012 [file SC-012-D0SC05327A-s012.py]

import glob, os, sys, re
import qmol

xyz_list = glob.glob('*.xyz')
for xyzfile in xyz_list:
   name_root = re.search('(\S+).xyz', xyzfile).group(1)
   frgm_file = name_root+'.frgm'
   fw = open(frgm_file, 'w')
   fw.write("-1\n") #total charge
   fw.write("2\n") #total mult
   fw.write("0 -1\n")
   fw.write("1 2\n")
   natoms = qmol.XYZ(xyzfile).NAtom
   fw.write("%d %d" %(natoms-3, 3))
   fw.close()
