# Supplementary material for: Consistent inclusion of continuum solvation in energy decomposition analysis: theory and application to molecular CO2 reduction catalysts
Source: Chem Sci. 2020 Nov 27;12(4):1398–414. doi: 10.1039/d0sc05327a (PMC8179122; doi:10.1039/d0sc05327a)
Supplement: SC-012-D0SC05327A-s013 [file SC-012-D0SC05327A-s013.frgm]

-1
2
0 -1
1 2
32 3
