# Supplementary material for: Consistent inclusion of continuum solvation in energy decomposition analysis: theory and application to molecular CO2 reduction catalysts
Source: Chem Sci. 2020 Nov 27;12(4):1398–414. doi: 10.1039/d0sc05327a (PMC8179122; doi:10.1039/d0sc05327a)
Supplement: SC-012-D0SC05327A-s014 [file SC-012-D0SC05327A-s014.xyz]

35

C 3.0026632 -0.0830336 -0.1163180
C 3.7425831 1.0707565 0.1861703
H 3.2288477 1.9798520 0.4748451
C 5.1349645 1.0668188 0.1526678
H 5.6906293 1.9632802 0.3961334
C 5.7956262 -0.1103786 -0.1844787
Br 7.7190860 -0.1351100 -0.2303990
C 5.0961080 -1.2735538 -0.4880649
H 5.6210052 -2.1817592 -0.7557047
C 3.7051142 -1.2498702 -0.4533036
H 3.1613395 -2.1504247 -0.7128032
C 1.5193996 -0.0771211 -0.0881281
C 0.7903029 1.0439190 -0.5129483
H 1.3140029 1.9161368 -0.8862890
C -0.5993835 1.0454205 -0.4954231
H -1.1312514 1.9194347 -0.8527566
C -1.3187403 -0.0746768 -0.0525572
C -0.5906903 -1.1959666 0.3725392
H -1.1155975 -2.0642918 0.7530183
C 0.7985085 -1.1968241 0.3563393
H 1.3279031 -2.0676295 0.7248330
C -2.8010774 -0.0714220 -0.0119919
C -3.5088529 1.0897639 0.3347217
H -2.9711640 1.9948253 0.5886052
C -4.8999227 1.1009929 0.3910465
H -5.4283123 2.0036483 0.6702412
C -5.5955703 -0.0683032 0.0989640
Br -7.5198233 -0.0724929 0.1750057
C -4.9284428 -1.2388922 -0.2472177
H -5.4800723 -2.1415762 -0.4777774
C -3.5373760 -1.2309584 -0.3013284
H -3.0238117 -2.1404180 -0.5894503
C -0.8502796 0.7605307 3.9449924
O 0.0875952 1.1869310 3.2517709
O -1.9342118 0.2130866 3.6830513
