# Supplementary material for: Consistent inclusion of continuum solvation in energy decomposition analysis: theory and application to molecular CO2 reduction catalysts
Source: Chem Sci. 2020 Nov 27;12(4):1398–414. doi: 10.1039/d0sc05327a (PMC8179122; doi:10.1039/d0sc05327a)
Supplement: SC-012-D0SC05327A-s016 [file SC-012-D0SC05327A-s016.xyz]

41

C 3.0001150 -0.0825854 -0.1220040
C 3.7430327 1.0694359 0.1861171
H 3.2300079 1.9769157 0.4797571
C 5.1309759 1.0543247 0.1469302
H 5.6880667 1.9505223 0.3921700
C 5.8051042 -0.1192065 -0.2014125
C 5.0849129 -1.2730118 -0.5065161
H 5.6029890 -2.1820893 -0.7833193
C 3.6955266 -1.2500219 -0.4690438
H 3.1456050 -2.1450380 -0.7331758
C 1.5176002 -0.0713228 -0.0895368
C 0.7916986 1.0523172 -0.5126619
H 1.3171922 1.9229645 -0.8868614
C -0.5978921 1.0568195 -0.4924230
H -1.1290344 1.9316575 -0.8484909
C -1.3173296 -0.0625176 -0.0481126
C -0.5919934 -1.1857298 0.3766804
H -1.1179597 -2.0527252 0.7582873
C 0.7967596 -1.1897372 0.3574724
H 1.3257376 -2.0611353 0.7248060
C -2.7993963 -0.0591812 -0.0052679
C -3.5078850 1.1016722 0.3395387
H -2.9701844 2.0079777 0.5875482
C -4.8975561 1.1025915 0.4004640
H -5.4253482 2.0053635 0.6797742
C -5.6051998 -0.0658278 0.1211645
C -4.9183645 -1.2312152 -0.2270400
H -5.4655585 -2.1395287 -0.4496152
C -3.5317513 -1.2244853 -0.2894686
H -3.0133281 -2.1313534 -0.5754669
C 7.3025919 -0.1320996 -0.1971977
F 7.8204835 -1.2155545 -0.8175564
F 7.8280752 0.9585944 -0.8082701
F 7.8072945 -0.1333899 1.0643851
C -7.1034896 -0.0837497 0.1429840
F -7.5967711 -1.1898945 0.7529273
F -7.6343738 0.9838777 0.7783272
F -7.6294830 -0.0849253 -1.1112153
C -0.8451143 0.7709892 3.9431851
O 0.0932638 1.1955126 3.2494808
O -1.9300925 0.2253884 3.6817289
