# Supplementary material for: Consistent inclusion of continuum solvation in energy decomposition analysis: theory and application to molecular CO2 reduction catalysts
Source: Chem Sci. 2020 Nov 27;12(4):1398–414. doi: 10.1039/d0sc05327a (PMC8179122; doi:10.1039/d0sc05327a)
Supplement: SC-012-D0SC05327A-s018 [file SC-012-D0SC05327A-s018.xyz]

41

C 3.0051978 -0.0808451 -0.1177905
C 3.7518683 1.0674423 0.1926442
H 3.2382563 1.9764391 0.4843450
C 5.1423199 1.0482124 0.1581184
H 5.6925770 1.9496950 0.4091412
C 5.8444890 -0.1150955 -0.1840352
C 5.1008884 -1.2580145 -0.4931348
H 5.6171004 -2.1713786 -0.7715229
C 3.7089808 -1.2436067 -0.4614437
H 3.1626893 -2.1408480 -0.7296770
C 1.5219798 -0.0701585 -0.0918875
C 0.7933728 1.0517297 -0.5167495
H 1.3198827 1.9229787 -0.8890890
C -0.5969653 1.0560112 -0.5011269
H -1.1272320 1.9311094 -0.8589598
C -1.3213698 -0.0617495 -0.0593856
C -0.5932752 -1.1832994 0.3667959
H -1.1203945 -2.0503118 0.7476671
C 0.7961116 -1.1872857 0.3516349
H 1.3240851 -2.0591111 0.7204078
C -2.8040818 -0.0592419 -0.0212239
C -3.5202957 1.0950057 0.3274552
H -2.9852973 2.0022776 0.5820973
C -4.9121165 1.0856479 0.3899907
H -5.4367771 1.9910233 0.6782191
C -5.6441543 -0.0724966 0.1086500
C -4.9297834 -1.2243976 -0.2443994
H -5.4701040 -2.1380486 -0.4730667
C -3.5407022 -1.2200629 -0.3097906
H -3.0219646 -2.1268351 -0.5996515
C 7.3538664 -0.1365924 -0.1997354
H 7.7311369 -1.0340942 -0.6942128
H 7.7581842 0.7374380 -0.7177131
H 7.7553456 -0.1238230 0.8193172
C -7.1530357 -0.0866378 0.1703051
H -7.5190522 -0.9772795 0.6886818
H -7.5371985 0.7940795 0.6889436
H -7.5873804 -0.0968920 -0.8354486
C -0.8509978 0.7776361 3.9430393
O 0.0874553 1.2026481 3.2498713
O -1.9346820 0.2293302 3.6817914
