# Supplementary material for: Consistent inclusion of continuum solvation in energy decomposition analysis: theory and application to molecular CO2 reduction catalysts
Source: Chem Sci. 2020 Nov 27;12(4):1398–414. doi: 10.1039/d0sc05327a (PMC8179122; doi:10.1039/d0sc05327a)
Supplement: SC-012-D0SC05327A-s020 [file SC-012-D0SC05327A-s020.xyz]

35

C 3.0038175 -0.0905319 -0.1188257
C 3.7362512 1.0634528 0.2027400
H 3.2111873 1.9633840 0.5011490
C 5.1288596 1.0560421 0.1720112
H 5.6754935 1.9562093 0.4307880
C 5.8191094 -0.1050863 -0.1777487
H 6.9031199 -0.1106489 -0.2007553
C 5.1036774 -1.2594787 -0.4965910
H 5.6292549 -2.1662470 -0.7756418
C 3.7113500 -1.2515715 -0.4682756
H 3.1659890 -2.1482917 -0.7395677
C 1.5198134 -0.0865368 -0.0946232
C 0.7906519 1.0326620 -0.5246292
H 1.3160008 1.9021808 -0.9023415
C -0.5993022 1.0365404 -0.5049209
H -1.1307680 1.9094864 -0.8658640
C -1.3212530 -0.0791927 -0.0547745
C -0.5928202 -1.1989273 0.3745517
H -1.1189368 -2.0640007 0.7611302
C 0.7968593 -1.2026353 0.3552119
H 1.3264810 -2.0724178 0.7263358
C -2.8047684 -0.0728433 -0.0123450
C -3.5097874 1.0908912 0.3350246
H -2.9647124 1.9929210 0.5859267
C -4.9016669 1.0939965 0.3921874
H -5.4241461 2.0018847 0.6731528
C -5.6209250 -0.0663611 0.1052331
H -6.7041738 -0.0645911 0.1543889
C -4.9343072 -1.2299794 -0.2421597
H -5.4830974 -2.1367715 -0.4726873
C -3.5424088 -1.2327806 -0.3013124
H -3.0239076 -2.1398790 -0.5898858
C -0.8369242 0.7790096 3.9416099
O 0.0993262 1.1997100 3.2428344
O -1.9222377 0.2310960 3.6866787
