# Supplementary material for: Consistent inclusion of continuum solvation in energy decomposition analysis: theory and application to molecular CO2 reduction catalysts
Source: Chem Sci. 2020 Nov 27;12(4):1398–414. doi: 10.1039/d0sc05327a (PMC8179122; doi:10.1039/d0sc05327a)
Supplement: SC-012-D0SC05327A-s022 [file SC-012-D0SC05327A-s022.xyz]

51

C 3.0303939 -0.0265731 0.0141945
C 3.7937709 0.9100939 0.7283401
H 3.2930603 1.6951654 1.2844042
C 5.1808817 0.8512203 0.7707977
H 5.7100041 1.5982318 1.3457725
C 5.8919982 -0.1712744 0.0989303
C 5.1241931 -1.1043694 -0.6354681
H 5.6075708 -1.8908863 -1.1976093
C 3.7392336 -1.0283942 -0.6659393
H 3.1970076 -1.7562626 -1.2595495
C 1.5515223 0.0287651 -0.0330028
C 0.8556022 1.2492299 -0.0425359
H 1.4094791 2.1813180 -0.0325573
C -0.5332255 1.2902728 -0.1016790
H -1.0301755 2.2534631 -0.1319339
C -1.2986493 0.1131906 -0.1533326
C -0.6026756 -1.1071142 -0.1416329
H -1.1560985 -2.0390987 -0.1409215
C 0.7840720 -1.1479217 -0.0806086
H 1.2777412 -2.1120661 -0.0354631
C -2.7778181 0.1463623 -0.1903563
C -3.5102692 1.1326247 0.4881086
H -2.9859882 1.8881043 1.0620435
C -4.8989392 1.1517519 0.4885263
H -5.4019545 1.9245674 1.0526054
C -5.6452181 0.1731836 -0.2078261
C -4.9092005 -0.8275125 -0.8829686
H -5.4211101 -1.6083469 -1.4279233
C -3.5214907 -0.8299607 -0.8722589
H -3.0066149 -1.6109553 -1.4209150
N 7.2707241 -0.2625836 0.1638267
C 8.0351011 0.8679758 0.6728846
H 9.0932408 0.6118279 0.6618306
H 7.7595132 1.0955606 1.7059847
H 7.8904645 1.7782617 0.0730191
N -7.0320783 0.1954817 -0.2391757
C -7.7495425 -0.9951426 -0.6802874
H -8.8189857 -0.7915555 -0.6518056
H -7.5450569 -1.8709009 -0.0471381
H -7.4904687 -1.2525803 -1.7103446
C 7.9625821 -1.2072910 -0.7023613
H 7.6143175 -2.2279860 -0.5231130
H 7.8255446 -0.9837906 -1.7707872
H 9.0274897 -1.1770905 -0.4774279
C -7.7477241 1.0963605 0.6557577
H -7.5726353 0.8697862 1.7178352
H -7.4579350 2.1346654 0.4768769
H -8.8153833 1.0130962 0.4572468
C -1.2635392 -0.7061019 3.8803013
O -0.3180925 0.0018030 3.4969986
O -2.2730752 -1.1691812 3.3240137
