# Supplementary material for: Consistent inclusion of continuum solvation in energy decomposition analysis: theory and application to molecular CO2 reduction catalysts
Source: Chem Sci. 2020 Nov 27;12(4):1398–414. doi: 10.1039/d0sc05327a (PMC8179122; doi:10.1039/d0sc05327a)
Supplement: SC-012-D0SC05327A-s024 [file SC-012-D0SC05327A-s024.xyz]

39

C 3.0057526 -0.1565444 -0.0774249
C 3.7515589 0.9997772 0.2123509
H 3.2415136 1.9177108 0.4752868
C 5.1385565 0.9779729 0.1977062
H 5.7141322 1.8630425 0.4287301
C 5.7880491 -0.2159581 -0.1090025
C 5.0818180 -1.3807898 -0.3991612
H 5.6131419 -2.2904338 -0.6405463
C 3.6962602 -1.3425469 -0.3821140
H 3.1426927 -2.2396053 -0.6290846
C 1.5253085 -0.1342908 -0.0680411
C 0.8148842 0.9931436 -0.5088061
H 1.3512424 1.8571579 -0.8821294
C -0.5738421 1.0080168 -0.5083455
H -1.0929172 1.8843238 -0.8776948
C -1.3068554 -0.1040782 -0.0665498
C -0.5972065 -1.2315178 0.3747695
H -1.1341446 -2.0917092 0.7557576
C 0.7906649 -1.2459558 0.3751037
H 1.3071862 -2.1187149 0.7560422
C -2.7870005 -0.0877155 -0.0414219
C -3.4875897 1.0911481 0.2695417
H -2.9436801 1.9971902 0.5025825
C -4.8739408 1.1095226 0.3158962
H -5.4128549 2.0121214 0.5669641
C -5.5706007 -0.0664690 0.0474321
C -4.9112340 -1.2524160 -0.2663316
H -5.4796009 -2.1474243 -0.4766835
C -3.5251940 -1.2546031 -0.3095534
H -3.0116770 -2.1711221 -0.5707453
N -7.0377958 -0.0587123 0.0973432
O -7.6034582 0.9912875 0.3886635
O -7.6326641 -1.1030374 -0.1555175
N 7.2544104 -0.2500249 -0.1262614
O 7.8617427 0.7819419 0.1448772
O 7.8066683 -1.3091945 -0.4111789
C -0.9079999 0.7320179 3.9194520
O 0.0454201 1.1507449 3.2428001
O -1.9895566 0.1893394 3.6384014
