# Supplementary material for: Consistent inclusion of continuum solvation in energy decomposition analysis: theory and application to molecular CO2 reduction catalysts
Source: Chem Sci. 2020 Nov 27;12(4):1398–414. doi: 10.1039/d0sc05327a (PMC8179122; doi:10.1039/d0sc05327a)
Supplement: SC-012-D0SC05327A-s026 [file SC-012-D0SC05327A-s026.xyz]

37

C 3.0087428 -0.0908609 -0.1322827
C 3.7570679 1.0602353 0.1666414
H 3.2451951 1.9719640 0.4517345
C 5.1463393 1.0509563 0.1348623
H 5.7146461 1.9415439 0.3769903
C 5.8292286 -0.1226976 -0.1975166
O 7.1944043 -0.0809533 -0.2133481
C 5.1054128 -1.2797469 -0.4974947
H 5.6301497 -2.1919489 -0.7645323
C 3.7149768 -1.2565272 -0.4639292
H 3.1712219 -2.1581510 -0.7213137
C 1.5262378 -0.0805505 -0.1039631
C 0.7962897 1.0437253 -0.5209782
H 1.3217179 1.9168436 -0.8906649
C -0.5938202 1.0494280 -0.5029914
H -1.1220079 1.9277618 -0.8560363
C -1.3208844 -0.0690013 -0.0660904
C -0.5915537 -1.1932579 0.3518802
H -1.1176221 -2.0619982 0.7305671
C 0.7979075 -1.1987109 0.3341513
H 1.3241423 -2.0734800 0.6987084
C -2.8026823 -0.0612169 -0.0244124
C -3.5144679 1.1032344 0.3105402
H -2.9746201 2.0107488 0.5526872
C -4.9025333 1.1148563 0.3714094
H -5.4400911 2.0158403 0.6435982
C -5.6234075 -0.0511577 0.0990462
O -6.9857968 0.0117201 0.1762136
C -4.9376588 -1.2214782 -0.2371187
H -5.4930347 -2.1282781 -0.4571322
C -3.5472595 -1.2192534 -0.2965307
H -3.0371992 -2.1338340 -0.5760476
H -7.3612429 -0.8561569 -0.0172620
H 7.5407012 -0.9513118 -0.4460933
C -0.8943432 0.7141508 3.9481659
O 0.0417904 1.1602256 3.2650786
O -1.9724186 0.1608928 3.6743934
