# Supplementary material for: Consistent inclusion of continuum solvation in energy decomposition analysis: theory and application to molecular CO2 reduction catalysts
Source: Chem Sci. 2020 Nov 27;12(4):1398–414. doi: 10.1039/d0sc05327a (PMC8179122; doi:10.1039/d0sc05327a)
Supplement: SC-012-D0SC05327A-s029 [file SC-012-D0SC05327A-s029.xyz]

35

C 3.2344834 0.0862688 -0.1956808
C 3.9954693 1.2132420 -0.6329652
H 3.4977433 2.1453648 -0.8681230
C 5.3732285 1.1717861 -0.7792194
H 5.9065488 2.0515568 -1.1198208
C 6.0646515 -0.0081330 -0.4892135
Br 7.9790778 -0.0834257 -0.7146483
C 5.3711886 -1.1381082 -0.0459636
H 5.9032302 -2.0546814 0.1811477
C 3.9941793 -1.0865291 0.0957622
H 3.4943909 -1.9867355 0.4293937
C 1.7909170 0.1202896 -0.0686392
C 1.0100823 1.2632384 -0.4290941
H 1.4988704 2.1499086 -0.8153260
C -0.3633915 1.2865575 -0.3343738
H -0.8816892 2.1823971 -0.6597450
C -1.1193336 0.1637688 0.1186267
C -0.3435755 -0.9729538 0.4957436
H -0.8474885 -1.8446816 0.8982844
C 1.0299803 -0.9930943 0.4128210
H 1.5374596 -1.8909156 0.7460931
C -2.5666757 0.1652238 0.1804072
C -3.3274634 1.3702710 0.1808441
H -2.8185238 2.3261599 0.1628817
C -4.7118264 1.3732903 0.2461701
H -5.2514799 2.3128920 0.2599420
C -5.4038420 0.1595148 0.3104222
Br -7.3320353 0.1548854 0.4053013
C -4.7064376 -1.0509654 0.3041535
H -5.2410688 -1.9929855 0.3414770
C -3.3220625 -1.0428854 0.2366230
H -2.8115172 -1.9971920 0.2122824
C -3.3784009 -1.3390279 3.3336212
O -3.9858342 -0.3700553 3.5260288
O -2.7677648 -2.3135659 3.1727857
