# Supplementary material for: Consistent inclusion of continuum solvation in energy decomposition analysis: theory and application to molecular CO2 reduction catalysts
Source: Chem Sci. 2020 Nov 27;12(4):1398–414. doi: 10.1039/d0sc05327a (PMC8179122; doi:10.1039/d0sc05327a)
Supplement: SC-012-D0SC05327A-s031 [file SC-012-D0SC05327A-s031.xyz]

41

C 3.2307182 0.1068834 -0.1496768
C 3.9751746 1.1913223 -0.7048205
H 3.4588439 2.0720532 -1.0642824
C 5.3512435 1.1534469 -0.8309343
H 5.8698034 1.9981074 -1.2686309
C 6.0805067 0.0291502 -0.4105074
C 5.3771325 -1.0518584 0.1559035
H 5.9191984 -1.9271165 0.4978607
C 4.0045725 -1.0136636 0.2811094
H 3.5135609 -1.8672143 0.7300485
C 1.7858885 0.1294933 -0.0411428
C 1.0095129 1.2880901 -0.3495935
H 1.5040907 2.1999714 -0.6617832
C -0.3646795 1.3040782 -0.2662665
H -0.8808708 2.2175958 -0.5398227
C -1.1205462 0.1574089 0.1184237
C -0.3480748 -0.9971648 0.4401515
H -0.8493577 -1.8951574 0.7832739
C 1.0264301 -1.0086410 0.3706445
H 1.5325844 -1.9289302 0.6362311
C -2.5669573 0.1564632 0.1676818
C -3.3290731 1.3614975 0.2026430
H -2.8198987 2.3169002 0.2183336
C -4.7090525 1.3558735 0.2585822
H -5.2458742 2.2966307 0.3020008
C -5.4227697 0.1436140 0.2874127
C -4.7003079 -1.0614355 0.2384562
H -5.2298419 -2.0074877 0.2454253
C -3.3206975 -1.0550477 0.1811072
H -2.8082932 -2.0064505 0.1236383
C 7.5547594 -0.0318665 -0.5100548
F 8.0039404 -1.1799159 -1.1018264
F 8.0893012 0.9954382 -1.2146915
F 8.1794021 -0.0116382 0.7116848
C -6.9027156 0.1313338 0.2782116
F -7.4312743 -0.9558183 0.9026821
F -7.4501546 1.2244743 0.8727338
F -7.4397339 0.1075469 -0.9869651
C -3.3952114 -1.3844666 3.2826774
O -2.7912805 -2.3601999 3.1054805
O -3.9957055 -0.4144939 3.4915051
