# Supplementary material for: Consistent inclusion of continuum solvation in energy decomposition analysis: theory and application to molecular CO2 reduction catalysts
Source: Chem Sci. 2020 Nov 27;12(4):1398–414. doi: 10.1039/d0sc05327a (PMC8179122; doi:10.1039/d0sc05327a)
Supplement: SC-012-D0SC05327A-s033 [file SC-012-D0SC05327A-s033.xyz]

41

C 3.2675164 0.1271005 -0.1428767
C 4.0264897 1.2191866 -0.6587169
H 3.5218982 2.1217854 -0.9815714
C 5.4083952 1.1649560 -0.7863448
H 5.9299132 2.0261248 -1.1970776
C 6.1489741 0.0336418 -0.4110490
C 5.4175752 -1.0478372 0.1131362
H 5.9479515 -1.9455436 0.4222645
C 4.0393086 -1.0091891 0.2445769
H 3.5443433 -1.8818626 0.6531057
C 1.8203506 0.1554569 -0.0354501
C 1.0380374 1.2999109 -0.3957236
H 1.5319101 2.1968039 -0.7520055
C -0.3371456 1.3178265 -0.3215013
H -0.8530525 2.2184463 -0.6389949
C -1.1000789 0.1880504 0.1077900
C -0.3221816 -0.9501443 0.4852763
H -0.8257895 -1.8315854 0.8693990
C 1.0528391 -0.9640118 0.4238773
H 1.5574236 -1.8681319 0.7450314
C -2.5495490 0.1871860 0.1516058
C -3.3205831 1.3837704 0.1358828
H -2.8176904 2.3436316 0.1100169
C -4.7081741 1.3661866 0.1945209
H -5.2453741 2.3113104 0.1956027
C -5.4366510 0.1684809 0.2692202
C -4.6895189 -1.0224437 0.2705071
H -5.2097287 -1.9761841 0.3185930
C -3.3046463 -1.0198756 0.2113257
H -2.7910122 -1.9734447 0.1957625
C 7.6508947 -0.0277309 -0.5523149
H 7.9702501 -0.9295255 -1.0871098
H 8.0304686 0.8369378 -1.1028490
H 8.1560101 -0.0434809 0.4218580
C -6.9432732 0.1491051 0.3567594
H -7.2888945 -0.3307670 1.2804370
H -7.3524527 1.1622034 0.3381320
H -7.3942787 -0.4058650 -0.4746698
C -3.7408034 -1.6535094 3.2571595
O -3.4431465 -2.7464988 3.0017191
O -4.0422315 -0.5716646 3.5475996
