# Supplementary material for: Consistent inclusion of continuum solvation in energy decomposition analysis: theory and application to molecular CO2 reduction catalysts
Source: Chem Sci. 2020 Nov 27;12(4):1398–414. doi: 10.1039/d0sc05327a (PMC8179122; doi:10.1039/d0sc05327a)
Supplement: SC-012-D0SC05327A-s035 [file SC-012-D0SC05327A-s035.xyz]

35

C 3.2200138 0.0792651 -0.1999365
C 3.9654393 1.1619374 -0.7584712
H 3.4456213 2.0387108 -1.1253695
C 5.3470398 1.1228269 -0.8757288
H 5.8619384 1.9717031 -1.3168951
C 6.0827252 0.0095730 -0.4447656
H 7.1621372 -0.0183848 -0.5403828
C 5.3780788 -1.0667052 0.1130910
H 5.9182763 -1.9421523 0.4624469
C 3.9968479 -1.0368950 0.2345370
H 3.5049651 -1.8903577 0.6851373
C 1.7734055 0.1059309 -0.0896990
C 0.9962004 1.2702898 -0.3886873
H 1.4933813 2.1822993 -0.6986086
C -0.3771760 1.2940716 -0.2948828
H -0.8889856 2.2130236 -0.5607479
C -1.1428839 0.1512856 0.0937155
C -0.3699123 -1.0111800 0.3994154
H -0.8732987 -1.9095817 0.7400558
C 1.0043867 -1.0308872 0.3191216
H 1.5071855 -1.9569601 0.5740894
C -2.5909155 0.1647979 0.1660386
C -3.3402602 1.3772586 0.2124629
H -2.8184929 2.3269926 0.2140299
C -4.7249799 1.3822157 0.2960502
H -5.2475908 2.3334037 0.3420268
C -5.4550153 0.1853627 0.3383713
H -6.5365239 0.1938243 0.4110062
C -4.7450462 -1.0215888 0.2846357
H -5.2822906 -1.9655898 0.3040906
C -3.3602428 -1.0361892 0.1947504
H -2.8583656 -1.9932410 0.1242822
C -3.1830703 -1.3820322 3.2818601
O -2.6521408 -2.3883730 3.0501373
O -3.7093514 -0.3839604 3.5508286
