# Supplementary material for: Consistent inclusion of continuum solvation in energy decomposition analysis: theory and application to molecular CO2 reduction catalysts
Source: Chem Sci. 2020 Nov 27;12(4):1398–414. doi: 10.1039/d0sc05327a (PMC8179122; doi:10.1039/d0sc05327a)
Supplement: SC-012-D0SC05327A-s037 [file SC-012-D0SC05327A-s037.xyz]

51

C 3.2563315 0.1154061 -0.0883481
C 4.0308151 1.1883564 -0.6200337
H 3.5322014 2.0676964 -1.0104540
C 5.4156147 1.1281793 -0.6980317
H 5.9735719 1.9551716 -1.1269726
C 6.1261582 0.0077316 -0.2495282
C 5.3870445 -1.0541480 0.3004826
H 5.9080854 -1.9305633 0.6742170
C 4.0053137 -1.0049793 0.3801339
H 3.4874916 -1.8437468 0.8304250
C 1.8063517 0.1463736 -0.0368713
C 1.0467596 1.3368458 -0.2666496
H 1.5622586 2.2692735 -0.4701296
C -0.3297895 1.3607834 -0.2238849
H -0.8275592 2.3038621 -0.4234190
C -1.1135869 0.1931274 0.0357933
C -0.3555179 -0.9973472 0.2639288
H -0.8723597 -1.9228695 0.4945567
C 1.0205022 -1.0178022 0.2366861
H 1.5131741 -1.9675085 0.4136004
C -2.5628218 0.2075359 0.0650088
C -3.3172877 1.4131100 0.1676145
H -2.8020665 2.3634198 0.2405126
C -4.7039110 1.4119900 0.2175647
H -5.2461562 2.3480753 0.3122961
C -5.4388082 0.2194815 0.1689941
C -4.7199054 -0.9811099 0.0516261
H -5.2549006 -1.9248057 -0.0004292
C -3.3348928 -0.9899650 -0.0050727
H -2.8357102 -1.9437517 -0.1262302
N 7.5648032 -0.0222680 -0.3654435
N -6.8785220 0.2628766 0.2785839
C -7.3568192 -0.2169876 1.5784334
H -6.8460548 0.3213383 2.3788975
H -8.4317136 -0.0281401 1.6656398
H -7.1892668 -1.2984080 1.7294980
C 8.0474785 -1.1288341 -1.1952463
H 7.8785575 -2.1212345 -0.7422178
H 7.5425855 -1.1060654 -2.1631856
H 9.1230573 -1.0169572 -1.3640629
C 8.2394519 0.0052258 0.9344328
H 9.3173393 0.1222193 0.7847171
H 7.8767863 0.8561295 1.5144204
H 8.0776006 -0.9108562 1.5303593
C -7.5744921 -0.4043576 -0.8226957
H -7.4338841 -1.4993436 -0.8364485
H -8.6485849 -0.2101574 -0.7426897
H -7.2217132 -0.0030766 -1.7748192
C -3.8056606 -1.6791726 3.0168975
O -3.5629525 -2.7766546 2.7250847
O -4.0454419 -0.5940248 3.3495156
