# Supplementary material for: Consistent inclusion of continuum solvation in energy decomposition analysis: theory and application to molecular CO2 reduction catalysts
Source: Chem Sci. 2020 Nov 27;12(4):1398–414. doi: 10.1039/d0sc05327a (PMC8179122; doi:10.1039/d0sc05327a)
Supplement: SC-012-D0SC05327A-s039 [file SC-012-D0SC05327A-s039.xyz]

39

C 3.2477573 0.1131573 -0.2061357
C 3.9432211 0.9630513 -1.1003562
H 3.3905002 1.6421771 -1.7373266
C 5.3174259 0.9218252 -1.2243366
H 5.8307986 1.5607474 -1.9289140
C 6.0606088 0.0215558 -0.4420199
C 5.4024928 -0.8246407 0.4665651
H 5.9842192 -1.5017776 1.0758355
C 4.0274781 -0.7745671 0.5749273
H 3.5447836 -1.4211374 1.2970357
C 1.7869751 0.1375640 -0.1031010
C 1.0314110 1.2743359 -0.4700459
H 1.5349767 2.1673118 -0.8199692
C -0.3483584 1.2923131 -0.3754519
H -0.8772959 2.1861718 -0.6838834
C -1.0760282 0.1693512 0.0783355
C -0.3222351 -0.9675218 0.4450962
H -0.8283386 -1.8489719 0.8210720
C 1.0579464 -0.9805937 0.3624192
H 1.5811538 -1.8861897 0.6440453
C -2.5365168 0.1771810 0.1646878
C -3.2651493 1.3805988 0.3281437
H -2.7355109 2.3216791 0.4086129
C -4.6414464 1.3902267 0.4327882
H -5.1825611 2.3141105 0.5807769
C -5.3543448 0.1792899 0.3720681
C -4.6617839 -1.0308657 0.1928422
H -5.2198999 -1.9543067 0.1286595
C -3.2854891 -1.0234720 0.0922839
H -2.7772558 -1.9649624 -0.0724061
N -6.7680164 0.1745126 0.5043222
O -7.3782792 -0.9231393 0.4792856
O -7.3708172 1.2671372 0.6444907
N 7.4771691 -0.0378461 -0.5753500
O 8.0422511 0.7316667 -1.3855982
O 8.1169459 -0.8601698 0.1207635
C -3.6655496 -1.5053045 3.2263108
O -3.1025901 -2.4951361 3.0000534
O -4.2255791 -0.5205095 3.4740988
