# Supplementary material for: Consistent inclusion of continuum solvation in energy decomposition analysis: theory and application to molecular CO2 reduction catalysts
Source: Chem Sci. 2020 Nov 27;12(4):1398–414. doi: 10.1039/d0sc05327a (PMC8179122; doi:10.1039/d0sc05327a)
Supplement: SC-012-D0SC05327A-s041 [file SC-012-D0SC05327A-s041.xyz]

37

C 3.2334339 0.1201147 -0.2163953
C 3.9747176 1.2161648 -0.7494830
H 3.4563795 2.1025114 -1.0935153
C 5.3593459 1.1952968 -0.8665516
H 5.8763316 2.0545928 -1.2866719
C 6.0946620 0.0791749 -0.4544683
O 7.4735419 0.0023692 -0.5501221
C 5.4062047 -1.0149667 0.0813338
H 5.9705324 -1.8830854 0.4070668
C 4.0243409 -0.9942013 0.1963843
H 3.5439937 -1.8671695 0.6206116
C 1.7855932 0.1293433 -0.1105971
C 0.9876900 1.2622408 -0.4785238
H 1.4689570 2.1605295 -0.8491185
C -0.3867336 1.2676053 -0.3930543
H -0.9135283 2.1591222 -0.7192212
C -1.1363351 0.1357019 0.0566634
C -0.3444153 -0.9931529 0.4346875
H -0.8363528 -1.8758906 0.8312971
C 1.0305507 -0.9952427 0.3612833
H 1.5458898 -1.8940931 0.6813976
C -2.5867552 0.1270105 0.1179813
C -3.3588281 1.3222996 0.1153605
H -2.8578476 2.2827170 0.0912718
C -4.7466423 1.3103836 0.1844910
H -5.2956936 2.2487296 0.1954167
C -5.4463397 0.1011802 0.2616794
O -6.8241357 0.0312701 0.3423634
C -4.7234155 -1.0960860 0.2541135
H -5.2619287 -2.0372290 0.3010729
C -3.3376416 -1.0819793 0.1772920
H -2.8215716 -2.0338637 0.1581702
H -7.1809197 0.9267355 0.3389434
H 7.8028429 0.8199035 -0.9403576
C -3.4512145 -1.3079920 3.2986287
O -3.0080153 -2.3646937 3.1109147
O -3.8929029 -0.2586222 3.5206375
