# Supplementary material for: Consistent inclusion of continuum solvation in energy decomposition analysis: theory and application to molecular CO2 reduction catalysts
Source: Chem Sci. 2020 Nov 27;12(4):1398–414. doi: 10.1039/d0sc05327a (PMC8179122; doi:10.1039/d0sc05327a)
Supplement: SC-012-D0SC05327A-s047 [file SC-012-D0SC05327A-s047.xyz]

4

O      0.6384071517    0.0000000000    0.7895629930
H      0.0222002218    0.0000000000    0.0199093584
H      0.0222002218    0.0000000000    1.5236193584
Cl    -1.7066867048    0.0000000000   -1.3135382419
