# Supplementary material for: Consistent inclusion of continuum solvation in energy decomposition analysis: theory and application to molecular CO2 reduction catalysts
Source: Chem Sci. 2020 Nov 27;12(4):1398–414. doi: 10.1039/d0sc05327a (PMC8179122; doi:10.1039/d0sc05327a)
Supplement: SC-012-D0SC05327A-s077 [file SC-012-D0SC05327A-s077.xyz]

4

O      1.7551185120    0.0000000000    1.7910397715
H      1.1389115821    0.0000000000    1.0213861369
H      1.1389115821    0.0000000000    2.5250961369
Cl    -1.7066867048    0.0000000000   -1.3135382419
