# Supplementary material for: Consistent inclusion of continuum solvation in energy decomposition analysis: theory and application to molecular CO2 reduction catalysts
Source: Chem Sci. 2020 Nov 27;12(4):1398–414. doi: 10.1039/d0sc05327a (PMC8179122; doi:10.1039/d0sc05327a)
Supplement: SC-012-D0SC05327A-s082 [file SC-012-D0SC05327A-s082.xyz]

4

O      1.9412370720    0.0000000000    1.9579525679
H      1.3250301421    0.0000000000    1.1882989333
H      1.3250301421    0.0000000000    2.6920089333
Cl    -1.7066867048    0.0000000000   -1.3135382419
