# Supplementary material for: Consistent inclusion of continuum solvation in energy decomposition analysis: theory and application to molecular CO2 reduction catalysts
Source: Chem Sci. 2020 Nov 27;12(4):1398–414. doi: 10.1039/d0sc05327a (PMC8179122; doi:10.1039/d0sc05327a)
Supplement: SC-012-D0SC05327A-s087 [file SC-012-D0SC05327A-s087.xyz]

4

O      2.1273556321    0.0000000000    2.1248653643
H      1.5111487022    0.0000000000    1.3552117297
H      1.5111487022    0.0000000000    2.8589217297
Cl    -1.7066867048    0.0000000000   -1.3135382419
