# Supplementary material for: Consistent inclusion of continuum solvation in energy decomposition analysis: theory and application to molecular CO2 reduction catalysts
Source: Chem Sci. 2020 Nov 27;12(4):1398–414. doi: 10.1039/d0sc05327a (PMC8179122; doi:10.1039/d0sc05327a)
Supplement: SC-012-D0SC05327A-s100 [file SC-012-D0SC05327A-s100.xyz]

4

O      2.6112638882    0.0000000000    2.5588386350
H      1.9950569583    0.0000000000    1.7891850004
H      1.9950569583    0.0000000000    3.2928950004
Cl    -1.7066867048    0.0000000000   -1.3135382419
