# Supplementary material for: Consistent inclusion of continuum solvation in energy decomposition analysis: theory and application to molecular CO2 reduction catalysts
Source: Chem Sci. 2020 Nov 27;12(4):1398–414. doi: 10.1039/d0sc05327a (PMC8179122; doi:10.1039/d0sc05327a)
Supplement: SC-012-D0SC05327A-s112 [file SC-012-D0SC05327A-s112.xyz]

4

O      3.0579484323    0.0000000000    2.9594293464
H      2.4417415024    0.0000000000    2.1897757118
H      2.4417415024    0.0000000000    3.6934857118
Cl    -1.7066867048    0.0000000000   -1.3135382419
