# Supplementary material for: Consistent inclusion of continuum solvation in energy decomposition analysis: theory and application to molecular CO2 reduction catalysts
Source: Chem Sci. 2020 Nov 27;12(4):1398–414. doi: 10.1039/d0sc05327a (PMC8179122; doi:10.1039/d0sc05327a)
Supplement: SC-012-D0SC05327A-s117 [file SC-012-D0SC05327A-s117.xyz]

4

O      3.2440669923    0.0000000000    3.1263421428
H      2.6278600624    0.0000000000    2.3566885082
H      2.6278600624    0.0000000000    3.8603985082
Cl    -1.7066867048    0.0000000000   -1.3135382419
