# Supplementary material for: Consistent inclusion of continuum solvation in energy decomposition analysis: theory and application to molecular CO2 reduction catalysts
Source: Chem Sci. 2020 Nov 27;12(4):1398–414. doi: 10.1039/d0sc05327a (PMC8179122; doi:10.1039/d0sc05327a)
Supplement: SC-012-D0SC05327A-s158 [file SC-012-D0SC05327A-s158.xyz]

4

Na     0.0000000000    0.0000000000   -1.3470918123
O      0.0000000000    0.0000000000    1.1029081877
H     -0.7635611082    0.0000000000    1.6891431556
H      0.7635611082    0.0000000000    1.6891431556
